# Supplementary material for: Effects of Pollen Sources on Fruit Set and Fruit Characteristics of ‘Fengtangli’ Plum (Prunus salicina Lindl.) Based on Microscopic and Transcriptomic Analysis
Source: Int J Mol Sci. 2022 Oct 26;23(21):12959. doi: 10.3390/ijms232112959 (PMC9656660; doi:10.3390/ijms232112959)
Supplement: Supplementary file 1 [file ijms-23-12959-s001.zip]

Archive with 2 entries (2 files):
- Supplementary Files/Supplementary Figures.pdf
- Supplementary Files/Supplementary Tables.xlsx
